# Supplementary material for: Evaluating Health Financing Typologies Through Healthy Life Expectancy and Infant Mortality: Evidence from OECD Countries and Türkiye
Source: Healthcare (Basel). 2025 Dec 2;13(23):3149. doi: 10.3390/healthcare13233149 (PMC12691894; doi:10.3390/healthcare13233149)
Supplement: Supplementary file 1 [file healthcare-13-03149-s001.zip]

Archive with 1 entries (1 files):
- healthcare-3954741-supplementary.pdf
